# Supplementary material for: High-Resolution Digital Phenotypes From Consumer Wearables and Their Applications in Machine Learning of Cardiometabolic Risk Markers: Cohort Study
Source: J Med Internet Res. 2022 Jul 29;24(7):e34669. doi: 10.2196/34669 (PMC9377462; doi:10.2196/34669)
Supplement: Multimedia Appendix 2 [file jmir_v24i7e34669_app2.zip]

Archive with 18 entries (13 files):
- NPM Paper Scripts/Wearable Time Series Preprocessing and Feature Engineering/
- NPM Paper Scripts/Wearable Time Series Preprocessing and Feature Engineering/1_RHR_DailyStepCount/
- NPM Paper Scripts/Wearable Time Series Preprocessing and Feature Engineering/1_RHR_DailyStepCount/1_InstallPackages.r
- NPM Paper Scripts/Wearable Time Series Preprocessing and Feature Engineering/1_RHR_DailyStepCount/2_GenerateHRTable.r
- NPM Paper Scripts/Wearable Time Series Preprocessing and Feature Engineering/1_RHR_DailyStepCount/3_GenerateActivityTable.r
- NPM Paper Scripts/Wearable Time Series Preprocessing and Feature Engineering/1_RHR_DailyStepCount/4_Extract_sleep_summary_data.r
- NPM Paper Scripts/Wearable Time Series Preprocessing and Feature Engineering/1_RHR_DailyStepCount/5_Extract_sleep_detailed_data.r
- NPM Paper Scripts/Wearable Time Series Preprocessing and Feature Engineering/1_RHR_DailyStepCount/6_GenerateSleepTable.r
- NPM Paper Scripts/Wearable Time Series Preprocessing and Feature Engineering/1_RHR_DailyStepCount/7_GenerateDetailSleepTable.r
- NPM Paper Scripts/Wearable Time Series Preprocessing and Feature Engineering/2_ActivityProfiling/
- NPM Paper Scripts/Wearable Time Series Preprocessing and Feature Engineering/2_ActivityProfiling/1_PreprocessTimeSeries_1.py
- NPM Paper Scripts/Wearable Time Series Preprocessing and Feature Engineering/2_ActivityProfiling/2_PreprocessTimeSeries_2.py
- NPM Paper Scripts/Wearable Time Series Preprocessing and Feature Engineering/2_ActivityProfiling/3_PreprocessTimeSeries_3.py
- NPM Paper Scripts/Wearable Time Series Preprocessing and Feature Engineering/2_ActivityProfiling/4_ActivityProfilling.py
- NPM Paper Scripts/Wearable Time Series Preprocessing and Feature Engineering/3_SummaryStats/
- NPM Paper Scripts/Wearable Time Series Preprocessing and Feature Engineering/3_SummaryStats/5_GetSummaryStats.py
- NPM Paper Scripts/Wearable Time Series Preprocessing and Feature Engineering/4_Catch22/
- NPM Paper Scripts/Wearable Time Series Preprocessing and Feature Engineering/4_Catch22/6_GetCatch22.py
