# Supplementary material for: High-Resolution Digital Phenotypes From Consumer Wearables and Their Applications in Machine Learning of Cardiometabolic Risk Markers: Cohort Study
Source: J Med Internet Res. 2022 Jul 29;24(7):e34669. doi: 10.2196/34669 (PMC9377462; doi:10.2196/34669)
Supplement: Multimedia Appendix 2 [file jmir_v24i7e34669_app2.zip › NPM Paper Scripts/Wearable Time Series Preprocessing and Feature Engineering/1_RHR_DailyStepCount/1_InstallPackages.r]

install.packages(c("RColorBrewer",
                   "TTR",
                   "amap",
                   "beeswarm",
                   "car",
                   "devtools",
                   "forestplot",
                   "gplots",
                   "heatmap3",
                   "lubridate",
                   "reshape",
                   "scales",
                   "sqldf",
                   "tableone",
                   "zoo",
                   "BlandAltmanLeh",
                   "e1071"))

if (!requireNamespace("BiocManager", quietly = TRUE)){
    install.packages("BiocManager")
}
