# Supplementary material for: High-Resolution Digital Phenotypes From Consumer Wearables and Their Applications in Machine Learning of Cardiometabolic Risk Markers: Cohort Study
Source: J Med Internet Res. 2022 Jul 29;24(7):e34669. doi: 10.2196/34669 (PMC9377462; doi:10.2196/34669)
Supplement: Multimedia Appendix 2 [file jmir_v24i7e34669_app2.zip › NPM Paper Scripts/Wearable Time Series Preprocessing and Feature Engineering/1_RHR_DailyStepCount/2_GenerateHRTable.r]

library(zoo)
library(xts)
library(sqldf)
library(lubridate)
library(gplots)
library(TTR)
library(reshape)
library(amap)

setwd("/home/rstudio/WengKhong")

tod_1min <- as.character(read.table("tod_1min.txt")[,1])
hr_file_list <- list.files(path = "/home/rstudio/Fitbit_data", pattern = "detailedHR_lowres", full.names = T)
hr_filenames <- list.files(path = "/home/rstudio/Fitbit_data", pattern = "detailedHR_lowres", full.names = F)
hr_sample_names <- unlist(lapply(strsplit(hr_filenames,split = "_"), function(x){x[1]}))

# Get 702 samples
get_702_samples <- as.character(read.table("702samples.txt")[,1])
get_702_samples_index = which(hr_sample_names %in% get_702_samples)

hr_file_list <- hr_file_list[get_702_samples_index]
hr_filenames <- hr_filenames[get_702_samples_index]
hr_sample_names <- hr_sample_names[get_702_samples_index]

coverage_list <- list()
combined_clean_hr_table <- collapsed_hr_table <- c()
for(i in 1:length(hr_sample_names))
{
  filename <- hr_file_list[i]
  print(paste("Processing: ", hr_sample_names[i], sep = ""))
  temp_hr_table <- read.table(filename, header = F, sep = "\t")
  colnames(temp_hr_table) <- c("BiobankID","Time","BPM")
  all_day_list <- lapply(temp_hr_table$Time, function(x){as.Date(x, tz = "Singapore")})
  day_list <- unique(all_day_list)

  temp_hr_table <- cbind(temp_hr_table, as.Date(temp_hr_table$Time))
  colnames(temp_hr_table)[ncol(temp_hr_table)] <- "Date"
  temp_hr_table_goodcov_summary <- sqldf("SELECT Date, count(*) AS TimeCount FROM temp_hr_table GROUP BY Date")
  day_covs <- temp_hr_table_goodcov_summary$TimeCount/1440
  # Only consider days with > 50% coverage of HR data
  good_day_covs_dates <- temp_hr_table_goodcov_summary$Date[which(day_covs > 0.5)]
  combined_clean_hr_table <- rbind(combined_clean_hr_table, temp_hr_table[which(temp_hr_table$Date %in% good_day_covs_dates),])
}

# Remove samples with zero days > 50% coverage of HR data
hr_sample_index_nocov <- which(!hr_sample_names %in% unique(combined_clean_hr_table$BiobankID))
hr_file_list <- hr_file_list[-hr_sample_index_nocov]
hr_filenames <- hr_filenames[-hr_sample_index_nocov]
hr_sample_names <- hr_sample_names[-hr_sample_index_nocov]

# Remove Date so that we don't break existing code (which adds date at a later stage)
combined_clean_hr_table <- combined_clean_hr_table[,-ncol(combined_clean_hr_table)]
save(combined_clean_hr_table, file = "Combined_Clean_HR_Table.RData")
save(hr_sample_names, file = "hr_sample_names.RData")
save(get_702_samples_index, file = "get_702_samples_index.RData")
save(hr_sample_index_nocov, file = "hr_sample_index_nocov.RData")
