# Supplementary material for: High-Resolution Digital Phenotypes From Consumer Wearables and Their Applications in Machine Learning of Cardiometabolic Risk Markers: Cohort Study
Source: J Med Internet Res. 2022 Jul 29;24(7):e34669. doi: 10.2196/34669 (PMC9377462; doi:10.2196/34669)
Supplement: Multimedia Appendix 2 [file jmir_v24i7e34669_app2.zip › NPM Paper Scripts/Wearable Time Series Preprocessing and Feature Engineering/1_RHR_DailyStepCount/3_GenerateActivityTable.r]

library(sqldf)
library(lubridate)
library(gplots)
library(TTR)
library(reshape)
library(amap)
library(zoo)
library(beeswarm)
library(car)
library(RColorBrewer)
library(heatmap3)
library(e1071)

# Load HR data
load("Combined_Clean_HR_Table.RData")
# Load file with timepoint definitions
tod_1min <- as.character(read.table("tod_1min.txt")[,1])
tod_1min_split <- colsplit(tod_1min, split = ":", names = c(1,2,3))
tod_15min <- tod_1min[which(tod_1min_split[,2] %in% c(0,15,30,45))]
tod_15min_table <- cbind.data.frame(hour(as.POSIXct(tod_15min, format = "%H:%M:%S")), minute(as.POSIXct(tod_15min, format = "%H:%M:%S")), paste(hour(as.POSIXct(tod_15min, format = "%H:%M:%S")), minute(as.POSIXct(tod_15min, format = "%H:%M:%S")), sep = "_"))
colnames(tod_15min_table) <- c("Hour","Minute", "Combined")

# Get list of detailedSteps files
detailedSteps_file_list <- list.files(path = "/home/rstudio/Fitbit_data", pattern = "detailedSteps_lowres", full.names = T)
detailedSteps_filenames <- list.files(path = "/home/rstudio/Fitbit_data", pattern = "detailedSteps_lowres", full.names = F)
detailedSteps_sample_names <- hr_sample_names
detailedSteps_file_list <- detailedSteps_file_list[get_702_samples_index]
detailedSteps_file_list <- detailedSteps_file_list[-hr_sample_index_nocov]
detailedSteps_filenames <- detailedSteps_filenames[get_702_samples_index]
detailedSteps_filenames <- detailedSteps_filenames[-hr_sample_index_nocov]

# Generate HR and activity stats
hr_stats_table <- processed_samples <- good_hourcov_days_list <- good_steps_days_list <- smoothed_profiles <- smoothed_profiles_names <- c()
good_hourcov_days_list2 <- list()
for(i in 1:length(hr_sample_names))
{
  # For this particular sample, get main table (contains per 15-minute step data)
  temp_detailedSteps <- read.table(detailedSteps_file_list[which(detailedSteps_sample_names == hr_sample_names[i])], header=F, sep = "\t", as.is = T)
  colnames(temp_detailedSteps) <- c("BiobankID","Time","Steps")
  temp_hr_table <- combined_clean_hr_table[combined_clean_hr_table$BiobankID == hr_sample_names[i],]
  temp_times <- as.POSIXlt(temp_hr_table$Time)
  temp_times_rounded <- as.POSIXlt(round(as.double(temp_times)/(15*60))*(15*60),origin=(as.POSIXlt('1970-01-01')), tz="Singapore")
  # Subset to retain only step data for valid dates (i.e. with HR data)
  temp_detailedSteps <- cbind(temp_detailedSteps, as.Date(temp_detailedSteps$Time))
  colnames(temp_detailedSteps)[ncol(temp_detailedSteps)] <- "Date"
  sub_temp_detailedSteps <- temp_detailedSteps[temp_detailedSteps$Date %in% sort(unique(as.Date(temp_hr_table$Time))),]
  hr_step_merge <- merge(temp_hr_table, sub_temp_detailedSteps, by = "Time")
  hr_step_merge <- cbind(hr_step_merge, hour(hr_step_merge$Time))
  colnames(hr_step_merge)[ncol(hr_step_merge)] <- "HOD"

  # Calculate resting, day and night HR, and min, max, mean, stddev, skew HR
  resting_hr <- sqldf("SELECT AVG(BPM) FROM hr_step_merge WHERE Steps <= '100' AND BPM != 'NA'")
  #night_hr <- sqldf("SELECT AVG(BPM) FROM hr_step_merge WHERE BPM != 'NA' AND HOD >= 2 AND HOD <= 4 AND Steps <= '100'")
  #day_hr <- sqldf("SELECT AVG(BPM) FROM hr_step_merge WHERE BPM != 'NA' AND HOD >= 14 AND HOD <= 16 AND Steps <= '100'")
  #min_hr <- sqldf("SELECT MIN(BPM) FROM hr_step_merge WHERE BPM != 'NA'")
  #max_hr <- sqldf("SELECT MAX(BPM) FROM hr_step_merge WHERE BPM != 'NA'")
  #mean_hr <- sqldf("SELECT AVG(BPM) FROM hr_step_merge WHERE BPM != 'NA'")
  #sd_hr <- sd(hr_step_merge$BPM)
  #skew_hr <- skewness(hr_step_merge$BPM)


  # Method 1 of estimating daily steps: Get average step counts/15 minutes, then multiple by 96
  #good_steps_days <- sqldf("SELECT Date, HOD, count(*) as DataCount FROM hr_step_merge WHERE Steps > 0 GROUP BY Date, HOD")
  #hr_step_merge_good <- hr_step_merge[hr_step_merge$Date %in% good_steps_days$Date,]
  #average_steps <- sqldf("SELECT AVG(Steps) FROM hr_step_merge_good WHERE BPM != 'NA'")
  #min_steps <- sqldf("SELECT MIN(Steps) FROM hr_step_merge_good WHERE BPM != 'NA'")
  #max_steps <- sqldf("SELECT MAX(Steps) FROM hr_step_merge_good WHERE BPM != 'NA'")
  #sd_steps <- sd(hr_step_merge$Steps)
  #skew_steps <- skewness(hr_step_merge$Steps)

  #if(is.na(average_steps[1,1]))
  #{
  #  estimated_daily_steps <- NA
  #}else{
  #  estimated_daily_steps <- average_steps*96
  #}
  # Generate alternative estimate for only weekdays
  #hr_step_merge_good_withday <- cbind(hr_step_merge_good, weekdays(hr_step_merge_good$Date))
  #hr_step_merge_good_withday_weekdays <- hr_step_merge_good_withday[!hr_step_merge_good_withday$`weekdays(hr_step_merge_good$Date)` %in% c("Saturday","Sunday"),]
  #average_steps_weekdays <- sqldf("SELECT AVG(Steps) FROM hr_step_merge_good_withday_weekdays WHERE BPM != 'NA'")
  #if(is.na(average_steps_weekdays[1,1]))
  #{
  #  estimated_daily_steps_weekdays <- NA
  #}else{
  #  estimated_daily_steps_weekdays <- average_steps_weekdays*96
  #}

  # Method 2 (i.e. DailySteps): Get total steps for each day, then average over days. Only for days with > 20 hrs of data
  # Get daily sums
  good_steps_days <- sqldf("SELECT Date, HOD, count(*) as DataCount FROM hr_step_merge WHERE Steps > 0 GROUP BY Date, HOD")
  hr_step_merge_good <- hr_step_merge[hr_step_merge$Date %in% good_steps_days$Date,]
  dailysums <- sqldf("SELECT Date, sum(Steps) as StepCount FROM hr_step_merge GROUP BY Date")
  # Get complete days as defined by data in at least 20 hours
  hourcov1 <- sqldf("SELECT Date, HOD FROM hr_step_merge GROUP BY Date, HOD")
  hourcov2 <- sqldf("SELECT Date, COUNT(DISTINCT HOD) as HODCount FROM hourcov1 GROUP BY Date")
  zero_step_days1 <- sqldf("SELECT Date, max(Steps) as MaxSteps FROM hr_step_merge GROUP BY Date")
  zero_step_days2 <- zero_step_days1$Date[zero_step_days1$MaxSteps == 0]
  good_hourcov_days <- hourcov2$Date[hourcov2$HODCount >= 20]
  if(length(zero_step_days2 > 0)){
    if(length(which(good_hourcov_days %in% zero_step_days2)) > 0){
      good_hourcov_days <- good_hourcov_days[-which(good_hourcov_days %in% zero_step_days2)]
    }
  }
  daily_average_steps <- mean(dailysums$StepCount[dailysums$Date %in% good_hourcov_days])
  good_hourcov_days_list <- c(good_hourcov_days_list, length(good_hourcov_days))
  good_hourcov_days_list2[[hr_sample_names[i]]] <- good_hourcov_days
  #daily_average_steps_weekdays <- mean(dailysums$StepCount[dailysums$Date %in% good_hourcov_days[!weekdays(good_hourcov_days) %in% c("Saturday","Sunday")]])

  time_of_day <- colsplit(hr_step_merge$Time, split = " ", names=c("Date","Time"))
  hr_step_merge <- cbind(hr_step_merge, time_of_day)
  colnames(hr_step_merge)[ncol(hr_step_merge)] <- "TimeOfDay"

  # Generate average profile out of good days only
  if(length(good_hourcov_days) >= 2){
    temp_smoothed <- c()
    for(j in 1:length(good_hourcov_days))
    {
      temp_day_table <- hr_step_merge_good[hr_step_merge_good$Date == good_hourcov_days[j],]
      temp_tod <- temp_day_table$Time
      temp_tod_table <- cbind.data.frame(hour(temp_tod), minute(temp_tod), paste(hour(temp_tod), minute(temp_tod), sep = "_"))
      colnames(temp_tod_table) <- c("Hour","Minute","Combined")
      temp_day_table <- cbind.data.frame(temp_day_table, temp_tod_table)
      temp_tod_merge <- merge(tod_15min_table, temp_day_table, by = "Combined", sort =F, all.x=T)
      temp_tod_merge <- temp_tod_merge[with(temp_tod_merge, order(Hour.x, Minute.x)),]
      temp_smoothed <- rbind(temp_smoothed,rollmean(na.fill(temp_tod_merge$Steps, fill = 0), k=5, na.pad = T))
    }
    smoothed_values <- na.fill(apply(temp_smoothed,2,mean), fill = 0)
    smoothed_values2 <- rollmean(smoothed_values, k = 5, na.pad = T)
    smoothed_profiles <- rbind(smoothed_profiles, smoothed_values2)
    smoothed_profiles_names <- c(smoothed_profiles_names, hr_sample_names[i])
  }
  ################################################

  print(paste("Date count: ", length(unique(hr_step_merge_good$Date)), sep = ""))
  good_steps_days_list <- c(good_steps_days_list, length(unique(hr_step_merge_good$Date)))
  #output_row <- c(resting_hr[[1]], min_steps[[1]], max_steps[[1]], average_steps[[1]], sd_steps, skew_steps, estimated_daily_steps[[1]], daily_average_steps, estimated_daily_steps_weekdays[[1]])
  output_row <- c(resting_hr[[1]], daily_average_steps)
  processed_samples <- c(processed_samples, hr_sample_names[i])
  hr_stats_table <- rbind(hr_stats_table, output_row)
}
hr_stats_table <- cbind(processed_samples, hr_stats_table)
#colnames(hr_stats_table) <- c("BiobankID", "RestingHR","NightHR","DayHR", "MinHR", "MaxHR", "MeanHR", "StddevHR", "SkewHR", "MinSteps", "MaxSteps", "MeanSteps", "StddevSteps", "SkewSteps", "EstimatedDailySteps", "AverageDailyTotalSteps", "EstimatedDailySteps_Weekday","AverageDailyTotalSteps_Weekday")
colnames(hr_stats_table) <- c("BiobankID", "RestingHR", "AverageDailyTotalSteps")
hr_stats_table <- cbind(hr_stats_table, good_steps_days_list, good_hourcov_days_list)
colnames(hr_stats_table)[ncol(hr_stats_table)] <- "NumDays_Over20hrs"
colnames(hr_stats_table)[ncol(hr_stats_table)-1] <- "NumDays_WithSteps"
rownames(hr_stats_table) <- processed_samples
rownames(smoothed_profiles) <- smoothed_profiles_names
# Write out data
write.table(hr_stats_table, file = "ActivitySummary_07Aug2017.tsv", sep = "\t", row.names=F, col.names=T, quote=F)
save(smoothed_profiles, smoothed_profiles_names, file = "Smoothed_Profiles.RData")
