# Supplementary material for: High-Resolution Digital Phenotypes From Consumer Wearables and Their Applications in Machine Learning of Cardiometabolic Risk Markers: Cohort Study
Source: J Med Internet Res. 2022 Jul 29;24(7):e34669. doi: 10.2196/34669 (PMC9377462; doi:10.2196/34669)
Supplement: Multimedia Appendix 2 [file jmir_v24i7e34669_app2.zip › NPM Paper Scripts/Wearable Time Series Preprocessing and Feature Engineering/1_RHR_DailyStepCount/4_Extract_sleep_summary_data.r]

library(sqldf)
library(jsonlite)
library(lubridate)
Sys.setenv(TZ="GMT")

sleep_file_list <- list.files(path = "/home/rstudio/Fitbit_data", pattern = "summarySleep", full.names = T)
sleep_filenames <- list.files(path = "/home/rstudio/Fitbit_data", pattern = "summarySleep", full.names = FALSE)
sleep_sample_names <- unlist(lapply(strsplit(sleep_filenames,split = "_"), function(x){x[1]}))
nonempty_hr_step_index = which(sleep_sample_names %in% hr_sample_names)
sleep_sample_names <- sleep_sample_names[sleep_sample_names %in% hr_sample_names]
sleep_file_list <- sleep_file_list[nonempty_hr_step_index]
sleep_filenames <- sleep_filenames[nonempty_hr_step_index]

# Get samples with no sleep data # 44 samples no sleep data
info <- file.info(sleep_file_list)
sleep_file_list <- rownames(info[info$size != 0, ])
sleep_filenames <- unlist(lapply(strsplit(sleep_file_list,split = "/"), function(x){x[5]}))
sleep_sample_names <- unlist(lapply(strsplit(sleep_filenames,split = "_"), function(x){x[1]}))

extract_sleep_summary_table <- c()
for(i in 1:length(sleep_sample_names))
{
  print(i)
  filename <- sleep_file_list[i]
  temp_sleep_table <- read.table(filename, header = FALSE, sep = "\t")

  colnames(temp_sleep_table) <- c("BiobankID", "Date", "StartTime", "EndTime", "MinutesAsleep", "MinutesInBed", "SleepEfficiency")
  start1 <- gsub("T"," ", temp_sleep_table$StartTime)
  start2 <- gsub(".000", "", start1)
  end1 <- gsub("T"," ", temp_sleep_table$EndTime)
  end2 <- gsub(".000", "", end1)
  temp_sleep_table$StartTime <- start2
  temp_sleep_table$EndTime <- end2
  temp_sleep_table$StartTime <- format(as.POSIXct(temp_sleep_table$StartTime,format='%Y-%m-%d %H:%M:%S'),format='%H:%M')
  temp_sleep_table$EndTime <- format(as.POSIXct(temp_sleep_table$EndTime,format='%Y-%m-%d %H:%M:%S'),format='%H:%M')

  # Check to see if it's in good hourcov days
  temp_sleep_table <- temp_sleep_table[which(as.Date(temp_sleep_table$Date) %in% good_hourcov_days_list2[[sleep_sample_names[i]]]),]

  # Check number of days with sleep. If less than 3, skip
  numdays1 <- sqldf("SELECT COUNT(DISTINCT(Date)) AS NumDays FROM temp_sleep_table")
  if(numdays1 < 3){
    next
  }
  extract_sleep_summary_table <- rbind(extract_sleep_summary_table, temp_sleep_table)
}

# 502 samples with valid sleep data
write.table(extract_sleep_summary_table, file = "Consolidated_SleepSummary.tsv", sep = "\t", col.names=F, row.names=F)
