# Supplementary material for: High-Resolution Digital Phenotypes From Consumer Wearables and Their Applications in Machine Learning of Cardiometabolic Risk Markers: Cohort Study
Source: J Med Internet Res. 2022 Jul 29;24(7):e34669. doi: 10.2196/34669 (PMC9377462; doi:10.2196/34669)
Supplement: Multimedia Appendix 2 [file jmir_v24i7e34669_app2.zip › NPM Paper Scripts/Wearable Time Series Preprocessing and Feature Engineering/1_RHR_DailyStepCount/5_Extract_sleep_detailed_data.r]

library(jsonlite)
Sys.setenv(TZ="GMT")

load("hr_sample_names.RData")
detailed_sleep_file_list <- list.files(path = "/home/rstudio/Fitbit_data", pattern = "sleepdetailed", full.names = T)
detailed_sleep_filenames <- list.files(path = "/home/rstudio/Fitbit_data", pattern = "sleepdetailed", full.names = FALSE)
detailed_sleep_sample_names <- unlist(lapply(strsplit(detailed_sleep_filenames,split = "_"), function(x){x[1]}))
nonempty_hr_step_index = which(detailed_sleep_sample_names %in% hr_sample_names)
detailed_sleep_sample_names <- detailed_sleep_sample_names[detailed_sleep_sample_names %in% hr_sample_names]
detailed_sleep_file_list <- detailed_sleep_file_list[nonempty_hr_step_index]
detailed_sleep_filenames <- detailed_sleep_filenames[nonempty_hr_step_index]

extract_detailed_sleep_table <- c()
for(i in 1:length(detailed_sleep_sample_names))
{
  print(i)
  filename <- detailed_sleep_file_list[i]
  temp_detailed_sleep_table <- fromJSON(filename)

  if (length(temp_detailed_sleep_table$sleep) == 0)
  {
    next
  }

  temp_detailed_sleep_table$sleep <- temp_detailed_sleep_table$sleep[which(as.Date(temp_detailed_sleep_table$sleep$dateOfSleep) %in% good_hourcov_days_list2[[detailed_sleep_sample_names[i]]]),]
  if (nrow(temp_detailed_sleep_table$sleep) == 0)
  {
    next
  }

  awakescount <- temp_detailed_sleep_table$sleep$levels$summary$awake$count
  if(is.null(awakescount) == TRUE)
  {
    awakescount <- NA
  }
  sleepEfficiency <- temp_detailed_sleep_table$sleep$efficiency

  # Calculate average sleep
  temp_detailed_sleep_table <- temp_detailed_sleep_table$sleep
  temp_detailed_sleep_table <- temp_detailed_sleep_table[,-which(colnames(temp_detailed_sleep_table) == "levels")]

  temp_detailed_sleep_table <- cbind(detailed_sleep_sample_names[i],temp_detailed_sleep_table, awakescount)

  start1 <- gsub("T"," ", temp_detailed_sleep_table$startTime)
  start2 <- gsub(".000", "", start1)
  end1 <- gsub("T"," ", temp_detailed_sleep_table$endTime)
  end2 <- gsub(".000", "", end1)
  temp_detailed_sleep_table$startTime <- start2
  temp_detailed_sleep_table$endTime <- end2

  # Check number of days with sleep. If less than 3, skip
  numdays <- sqldf("SELECT COUNT(DISTINCT(dateOfSleep)) AS NumDays FROM temp_detailed_sleep_table")
  if(numdays < 3){
    next
  }
  extract_detailed_sleep_table <- rbind(extract_detailed_sleep_table, temp_detailed_sleep_table)
}

# 502 samples with valid sleep data
write.table(extract_detailed_sleep_table, file = "Consolidated_SleepDetailed.tsv", sep = "\t", col.names=F, row.names=F)
