# Supplementary material for: High-Resolution Digital Phenotypes From Consumer Wearables and Their Applications in Machine Learning of Cardiometabolic Risk Markers: Cohort Study
Source: J Med Internet Res. 2022 Jul 29;24(7):e34669. doi: 10.2196/34669 (PMC9377462; doi:10.2196/34669)
Supplement: Multimedia Appendix 2 [file jmir_v24i7e34669_app2.zip › NPM Paper Scripts/Wearable Time Series Preprocessing and Feature Engineering/1_RHR_DailyStepCount/6_GenerateSleepTable.r]

# Load and preprocess table
sleeptable <- read.table("Consolidated_SleepSummary.tsv", sep = "\t", header = F)
colnames(sleeptable) <- c("Research.ID", "Date", "Start", "End", "MinutesAsleep", "MinutesInBed", "SleepEfficiency")
#sleeptable$StartTime <- as.character(sleeptable$StartTime)
#sleeptable$Research.ID <- paste(sleeptable$Research.ID, "-NHC", sep = "")
sleephour <- hour(as.POSIXct(as.character(sleeptable$Start),format = "%H:%M"))

# To estimate sleep hour, we only consider sleep session between 8PM to 8AM
temp_sleep_table <- sleeptable[sleephour %in% c(20,21,22,23,24,0,1,2,3,4,5,6,7,8),]

sleep_aggregates <- sqldf("SELECT \"Research.ID\", Date, sum(MinutesAsleep) AS Duration FROM temp_sleep_table GROUP BY \"Research.ID\", Date")
sleep_averagedaily <- sqldf("SELECT \"Research.ID\", MEDIAN(Duration) AS AverageSleep FROM sleep_aggregates GROUP BY \"Research.ID\"")
colnames(sleep_averagedaily) <- c("Research.ID","Wearable_derived_TST")
write.table(sleep_averagedaily, file = "Sleep_Statistics_07Nov2018.txt", sep = "\t", col.names=T, row.names=F,quote=F)
