# Supplementary material for: High-Resolution Digital Phenotypes From Consumer Wearables and Their Applications in Machine Learning of Cardiometabolic Risk Markers: Cohort Study
Source: J Med Internet Res. 2022 Jul 29;24(7):e34669. doi: 10.2196/34669 (PMC9377462; doi:10.2196/34669)
Supplement: Multimedia Appendix 2 [file jmir_v24i7e34669_app2.zip › NPM Paper Scripts/Wearable Time Series Preprocessing and Feature Engineering/2_ActivityProfiling/1_PreprocessTimeSeries_1.py]

import os
import pickle
import pandas as pd

multi_channels_data = open("multi_channels_data2.pkl",'rb')
ts,samplenames=pickle.load(multi_channels_data)

rdf = pd.read_csv('./risklabel2.csv')

### overlapped samples in phenotable research.id with timeseries samplenames
rdf_with_ts = rdf[rdf['Research.ID'].isin(samplenames)]

rdf_with_ts
final_ts=[]
final_samplenames=[]
final_labels=[]
for one_ts, one_samplename in zip(ts, samplenames):
    if one_samplename not in ['0617-022', '1115-0049']:
        final_ts.append(one_ts)
        final_samplenames.append(one_samplename)
        final_labels.append(rdf_with_ts[rdf_with_ts['Research.ID'] == one_samplename])

#to save final_ts, final_samplenames, final_labels as pickle files
with open('final_multi_channels_data2.pkl', 'wb') as f:
    pickle.dump((final_ts,final_samplenames,final_labels), f)
