# Supplementary material for: High-Resolution Digital Phenotypes From Consumer Wearables and Their Applications in Machine Learning of Cardiometabolic Risk Markers: Cohort Study
Source: J Med Internet Res. 2022 Jul 29;24(7):e34669. doi: 10.2196/34669 (PMC9377462; doi:10.2196/34669)
Supplement: Multimedia Appendix 2 [file jmir_v24i7e34669_app2.zip › NPM Paper Scripts/Wearable Time Series Preprocessing and Feature Engineering/2_ActivityProfiling/2_PreprocessTimeSeries_2.py]

import os
import pickle
import pandas as pd

## read in heart rate and step time series data
## heart rate and step time are not identical
# some hr steps files contain empty

rootdir="/home/jovyan/work/Fitbit_data/"
all_sample_names = list()
all_hr_files = list()
all_step_files = list()
all_empty_samples = list()
for root, dirs, files in os.walk(rootdir):
    for file in files:
        if file.endswith("_detailedHR_lowres.tsv.gz"):
            all_hr_files.append(os.path.join(root,file))
            sample_name = file.split('_')[0]
            if os.path.getsize(os.path.join(root,file))<100:
                all_empty_samples.append(sample_name)
                continue
            all_sample_names.append(sample_name)
        if file.endswith("_detailedSteps.tsv.gz"):
            all_step_files.append(os.path.join(root,file))
print(all_sample_names)
print("\n\nempty samples:\n")
print(all_empty_samples)
print("\n\n")

multi_channels_data = list()
multi_channels_data_sample_name = list()
for sample_name in all_sample_names:
    hr_file = os.path.join(rootdir,sample_name+'_detailedHR_lowres.tsv.gz')
    step_file = os.path.join(rootdir,sample_name+'_detailedSteps.tsv.gz')
    ###read hr
    print('read hr file '+hr_file+"\n")
    sample_hr = pd.read_csv(hr_file,header=None,sep="\t",parse_dates=[1])
    #sample_hr.shape
    sample_hr_df = sample_hr[2]
    sample_hr_df.index = sample_hr[1]
    #sample_hr_df.shape
    print('read step file '+step_file+"\n")
    sample_steps = pd.read_csv(step_file, header = None, sep="\t", parse_dates=[1])
    sample_steps_df = sample_steps[2]
    sample_steps_df.index = sample_steps[1]
    #sample_steps_df.shape

    a,b = sample_hr_df.align(sample_steps_df)
    ndf=pd.DataFrame({'HeartRate':a,'steps':b},index=a.index)
    multi_channels_data.append(ndf)
    multi_channels_data_sample_name.append(sample_name)
    ndf = None
    a= None
    b = None

print(multi_channels_data_sample_name[:])
print("save multi_channels data to pickle multi_channels_data.pkl :\n")
with open('multi_channels_data2.pkl', 'wb') as f:
    pickle.dump((multi_channels_data,multi_channels_data_sample_name), f)
