# Supplementary material for: High-Resolution Digital Phenotypes From Consumer Wearables and Their Applications in Machine Learning of Cardiometabolic Risk Markers: Cohort Study
Source: J Med Internet Res. 2022 Jul 29;24(7):e34669. doi: 10.2196/34669 (PMC9377462; doi:10.2196/34669)
Supplement: Multimedia Appendix 2 [file jmir_v24i7e34669_app2.zip › NPM Paper Scripts/Wearable Time Series Preprocessing and Feature Engineering/2_ActivityProfiling/3_PreprocessTimeSeries_3.py]

## Preprocesing for activity profilling
## filtering samples with bad data coverage

import json
import pickle
import pandas as pd

# load wearables data
# 707 samples
multi_channels_data = open("/home/jovyan/work/YuEn/Preprocessing/final_multi_channels_data2.pkl",'rb')
ts,samplenames,samplelabels=pickle.load(multi_channels_data)

# keep samples with all modalities data
# 702 samples
list_of_user_with_multimodal_data = pd.read_csv("../s702cdf.csv")
five=[]
for sample in samplelabels:
    if sample['Research.ID'].iloc[0] not in list_of_user_with_multimodal_data['Unnamed: 0'].tolist():
        five.append(sample['Research.ID'].iloc[0])
indexes=[]
for sample in five:
    indexes.append(samplenames.index(sample))
for index in sorted(indexes, reverse=True):
    del ts[index]
    del samplenames[index]
    del samplelabels[index]

# load sleep data for the 702 samples
sleepdetailed=[]
for sample in samplenames:
    with open('/home/jovyan/work/Fitbit_data/'+sample+'_sleepdetailed.json') as f:
        details = json.load(f)
    sleepdetailed.append(details)

# load good coverage days table
good_hourcov_days_table = pd.read_csv("../good_hourcov_days_table.tsv", sep='\t')
good_hourcov_days_table2 = pd.read_csv("../good_hourcov_days_table2.tsv", sep='\t')

samplenames_filtered = []
samplelabels_filtered = []
ts_filtered = []
sleepdetailed_filtered = []

for sample in good_hourcov_days_table["BiobankID"].unique().tolist():
    table = good_hourcov_days_table[good_hourcov_days_table["BiobankID"]==sample]
    index = samplenames.index(sample)
    label = samplelabels[index]
    timeseries = ts[index]
    timeseries["date"] = pd.to_datetime(timeseries.index.date)
    timeseries = timeseries[timeseries["date"].isin(pd.to_datetime(table["Date"]).tolist())]
    timeseries = timeseries.drop(columns=["date"])
    sleep = sleepdetailed[index]
    sleeplogs = [x for x in sleep['sleep'] if any(e in [pd.to_datetime(x['startTime']).date(), pd.to_datetime(x['endTime']).date()] for e in pd.to_datetime(table['Date']).dt.date.tolist())]
    samplenames_filtered.append(sample)
    samplelabels_filtered.append(label)
    ts_filtered.append(timeseries)
    sleepdetailed_filtered.append(sleeplogs)

#save to pickle object
with open('final_multi_channels_data3.pkl', 'wb') as f:
    pickle.dump((ts_filtered, samplenames_filtered, samplelabels_filtered, sleepdetailed_filtered), f)
