# Supplementary material for: High-Resolution Digital Phenotypes From Consumer Wearables and Their Applications in Machine Learning of Cardiometabolic Risk Markers: Cohort Study
Source: J Med Internet Res. 2022 Jul 29;24(7):e34669. doi: 10.2196/34669 (PMC9377462; doi:10.2196/34669)
Supplement: Multimedia Appendix 2 [file jmir_v24i7e34669_app2.zip › NPM Paper Scripts/Wearable Time Series Preprocessing and Feature Engineering/2_ActivityProfiling/4_ActivityProfilling.py]

import os
import math
import pickle
import numpy as np
import pandas as pd
import multiprocessing

# load processed data
multi_channels_data = open("final_multi_channels_data3.pkl",'rb')
ts,samplenames,samplelabels,sleeplogs=pickle.load(multi_channels_data)

# Multiprocessing for all subjects
#create an activity annotating function that takes in user index as input
def activity_profiling(index):

    print("Worker process id for {0}: {1}".format(index, os.getpid()))

    sample = samplenames[index]
    timeseries = ts[index]
    labels = samplelabels[index]
    sleep = sleeplogs[index]

    #add a new column for heart rate zones
    age = labels['Age'].values[0]
    max_hr = 220 - age
    def heart_rate_zone(heart_rate, maximum_heart_rate=max_hr):
        if heart_rate < 0.5*maximum_heart_rate:
            return "out of zone"
        elif heart_rate < 0.7*maximum_heart_rate:
            return "fat burn zone"
        elif heart_rate < 0.85*maximum_heart_rate:
            return "cardio zone"
        elif heart_rate >= 0.85*maximum_heart_rate:
            return "peak zone"
        else:
            return np.nan
    timeseries['heart_rate_zone'] = timeseries['HeartRate'].map(heart_rate_zone)

    timeseries['activity_state'] = [np.nan]*len(timeseries)
    #annotate sedentary and active states
    timeseries.loc[timeseries["steps"] != 0, "activity_state"] = "active"
    timeseries.loc[(timeseries["steps"] == 0) & (timeseries["HeartRate"].notnull()), "activity_state"] = "sedentary"
    #annotate sleeping states
    for sleeplog in sleep:
        for detail in sleeplog['levels']['data']:
            level = detail['level']
            duration = pd.to_timedelta(str(detail['seconds'])+'S')
            starttime = pd.to_datetime(detail['dateTime'])
            endtime = starttime + duration
            timeseries.loc[starttime:endtime, "activity_state"] = level

    return timeseries

if __name__ == "__main__":
    # input list
    list_of_index = list(range(len(ts)))

    # creating a pool object
    p = multiprocessing.Pool()

    # map list to target function
    ts_profiled = p.map(activity_profiling, list_of_index)

    print(ts_profiled)

#save to pickle object
with open('final_multi_channels_data4.pkl', 'wb') as f:
    pickle.dump((ts_profiled,samplenames,samplelabels,sleeplogs), f)
