# Supplementary material for: High-Resolution Digital Phenotypes From Consumer Wearables and Their Applications in Machine Learning of Cardiometabolic Risk Markers: Cohort Study
Source: J Med Internet Res. 2022 Jul 29;24(7):e34669. doi: 10.2196/34669 (PMC9377462; doi:10.2196/34669)
Supplement: Multimedia Appendix 2 [file jmir_v24i7e34669_app2.zip › NPM Paper Scripts/Wearable Time Series Preprocessing and Feature Engineering/3_SummaryStats/5_GetSummaryStats.py]

import pickle
import numpy as np
import pandas as pd

#load preprocessed data
multi_channels_data = open("final_multi_channels_data4.pkl",'rb')
ts,samplenames,samplelabels,sleeplogs=pickle.load(multi_channels_data)

summary_activity_stats = pd.DataFrame(columns = [
    "BiobankID",
    "daily_sedentary_minutes",
    "daily_active_minutes",
    #"daily_awake_minutes",
    #"daily_restless_minutes",
    #"daily_asleep_minutes"
])

for i in range(len(ts)):
    sample = samplenames[i]
    timeseries = ts[i]
    timeseries["date"] = timeseries.index.date.tolist()
    table = timeseries.groupby("date")["activity_state"].value_counts()

    sedentary_minutes = table[:,'sedentary'].tolist()
    active_minutes = table[:,'active'].tolist()
    #awake_minutes = table[:,'awake'].tolist()
    #restless_minutes = table[:,'restless'].tolist()
    #asleep_minutes = table[:,'asleep'].tolist()

    daily_sedentary_minutes = np.mean(sedentary_minutes)
    daily_active_minutes = np.mean(active_minutes)
    #daily_awake_minutes = np.mean(awake_minutes)
    #daily_restless_minutes = np.mean(restless_minutes)
    #daily_asleep_minutes = np.mean(asleep_minutes)

    series = pd.Series([sample,
                        daily_sedentary_minutes,
                        daily_active_minutes,
                        #daily_awake_minutes,
                        #daily_restless_minutes,
                        #daily_asleep_minutes
                       ],
                        index = summary_activity_stats.columns)
    summary_activity_stats = summary_activity_stats.append(series, ignore_index=True)

sleep_statistics = pd.read_csv('/home/jovyan/work/WengKhong/Sleep_Statistics_07Nov2018.txt', sep='\t')
detailed_sleep_statistics = pd.read_csv('/home/jovyan/work/WengKhong/Detailed_Sleep_Statistics_07Nov2018.txt', sep='\t')
summary_activity_stats = summary_activity_stats.merge(sleep_statistics, left_on='BiobankID', right_on='Research.ID')
summary_activity_stats = summary_activity_stats.merge(detailed_sleep_statistics, left_on='BiobankID', right_on='Research.ID')
summary_activity_stats = summary_activity_stats.drop(columns=['Research.ID_x', 'Research.ID_y'])
summary_activity_stats.to_csv("summary_activity_stats.tsv", sep="\t", index= False)
