# Supplementary material for: High-Resolution Digital Phenotypes From Consumer Wearables and Their Applications in Machine Learning of Cardiometabolic Risk Markers: Cohort Study
Source: J Med Internet Res. 2022 Jul 29;24(7):e34669. doi: 10.2196/34669 (PMC9377462; doi:10.2196/34669)
Supplement: Multimedia Appendix 2 [file jmir_v24i7e34669_app2.zip › NPM Paper Scripts/Wearable Time Series Preprocessing and Feature Engineering/4_Catch22/6_GetCatch22.py]

import time
import pickle
import datetime
import catch22_C
import numpy as np
import pandas as pd
from window_slider import Slider

c22_names = [
    'DN_HistogramMode_5',
    'DN_HistogramMode_10',
    'CO_f1ecac',
    'CO_FirstMin_ac',
    'CO_HistogramAMI_even_2_5',
    'CO_trev_1_num',
    'MD_hrv_classic_pnn40',
    'SB_BinaryStats_mean_longstretch1',
    'SB_TransitionMatrix_3ac_sumdiagcov',
    'PD_PeriodicityWang_th0_01',
    'CO_Embed2_Dist_tau_d_expfit_meandiff',
    'IN_AutoMutualInfoStats_40_gaussian_fmmi',
    'FC_LocalSimple_mean1_tauresrat',
    'DN_OutlierInclude_p_001_mdrmd',
    'DN_OutlierInclude_n_001_mdrmd',
    'SP_Summaries_welch_rect_area_5_1',
    'SB_BinaryStats_diff_longstretch0',
    'SB_MotifThree_quantile_hh',
    'SC_FluctAnal_2_rsrangefit_50_1_logi_prop_r1',
    'SC_FluctAnal_2_dfa_50_1_2_logi_prop_r1',
    'SP_Summaries_welch_rect_centroid',
    'FC_LocalSimple_mean3_stderr'
]

def catch22_all(data):
    features = c22_names
    data = list(data)
    featureOut = []
    for f in features:
        featureFun = getattr(catch22_C, f)
        featureOut.append(featureFun(data))
    return {'names': features, 'values': featureOut}


def profTS(ts):
    ts = ts.notnull()
    intervals = pd.DataFrame(columns = ['Interval Length', 'Start Datetime', 'End Datetime', 'Values Present'])
    for i, j in ts.groupby([(ts != ts.shift()).cumsum()]):
        newrow = pd.DataFrame([[j.index[-1] - j.index[0], j.index[0], j.index[-1], any(j)]], columns = ['Interval Length', 'Start Datetime', 'End Datetime', 'Values Present'])
        intervals = intervals.append(newrow, ignore_index = True)
    return(intervals)


def getLongestContTS(intervals, ts):
    # get time indices of the longest non-NaN interval
    intervals = intervals[intervals['Values Present']]
    index = intervals['Interval Length'].argmax()
    startDatetime = intervals.iloc[index]['Start Datetime']
    endDatetime = intervals.iloc[index]['End Datetime']

    # now get the longest non-NaN TS stretch
    longestTS = ts.loc[startDatetime:endDatetime]
    return(longestTS)


def fitbiterror(ts):
    timeperiod = ts.index
    if any(timeperiod[1:] - timeperiod[:-1] != pd.to_timedelta('1min')):
        return True
    else:
        return False


# load activity time series
multi_channels_data = open("/home/jovyan/work/YuEn/ActivityProfiling/final_multi_channels_data4.pkl",'rb')
ts_activity,samplenames_activity,samplelabels_activity,sleeplogs = pickle.load(multi_channels_data)

# transform 'activity_state' col by one hot encoding
# for other activity state, NaN for different activity state
ts_activity2 = []
for i in range(len(ts_activity)):
    ts = ts_activity[i]
    ts.loc[ts['activity_state'].isin(['awake', 'restless', 'asleep']), 'activity_state'] = 'sleep'
    ts = pd.get_dummies(ts, columns=['activity_state'])
    ts.loc[:, ts.columns.tolist()[-1*(len(ts.columns)-3):]] = ts.loc[:, ts.columns.tolist()[-1*(len(ts.columns)-3):]].replace({0:np.nan})
    ts_activity2.append(ts)

for i in range(len(ts_activity2)):
    ts = ts_activity2[i]
    cols = ts_activity2[i].columns.tolist()[3:]
    for j in cols:
        ts_activity2[i].loc[ts_activity2[i]['HeartRate'].isna() & ~ts_activity2[i][j].isna(), j] = np.nan

longestContTS_active2 = []
longestContTS_sedentary2 = []
longestContTS_sleep2 = []
samples_active2 = []
samples_sedentary2 = []
samples_sleep2 = []

for i in range(len(ts_activity2)):
    ts = ts_activity2[i]
    sample = samplenames_activity[i]
    if 'activity_state_active' in ts.columns:
        longestContTS_active2.append(ts.loc[getLongestContTS(profTS(ts['activity_state_active']), ts['activity_state_active']).index])
        samples_active2.append(sample)
    else:
        pass
    if 'activity_state_sedentary' in ts.columns:
        longestContTS_sedentary2.append(ts.loc[getLongestContTS(profTS(ts['activity_state_sedentary']), ts['activity_state_sedentary']).index])
        samples_sedentary2.append(sample)
    else:
        pass
    if 'activity_state_sleep' in ts.columns:
        longestContTS_sleep2.append(ts.loc[getLongestContTS(profTS(ts['activity_state_sleep']), ts['activity_state_sleep']).index])
        samples_sleep2.append(sample)
    else:
        pass

longestContTS_active3 = [longestContTS_active2[i] for i in range(len(longestContTS_active2)) if fitbiterror(longestContTS_active2[i]) == False]
samples_active3 = [samples_active2[i] for i in range(len(longestContTS_active2)) if fitbiterror(longestContTS_active2[i]) == False]
longestContTS_sedentary3 = [longestContTS_sedentary2[i] for i in range(len(longestContTS_sedentary2)) if fitbiterror(longestContTS_sedentary2[i]) == False]
samples_sedentary3 = [samples_sedentary2[i] for i in range(len(longestContTS_sedentary2)) if fitbiterror(longestContTS_sedentary2[i]) == False]
longestContTS_sleep3 = [longestContTS_sleep2[i] for i in range(len(longestContTS_sleep2)) if fitbiterror(longestContTS_sleep2[i]) == False]
samples_sleep3 = [samples_sleep2[i] for i in range(len(longestContTS_sleep2)) if fitbiterror(longestContTS_sleep2[i]) == False]

longestContTS_active3_20min = [longestContTS_active3[i] for i in range(len(longestContTS_active3)) if longestContTS_active3[i].index[-1] - longestContTS_active3[i].index[0] >= pd.to_timedelta('20min')]
samples_active3_20min = [samples_active3[i] for i in range(len(longestContTS_active3)) if longestContTS_active3[i].index[-1] - longestContTS_active3[i].index[0] >= pd.to_timedelta('20min')]
longestContTS_sedentary3_1h = [longestContTS_sedentary3[i] for i in range(len(longestContTS_sedentary3)) if longestContTS_sedentary3[i].index[-1] - longestContTS_sedentary3[i].index[0] >= pd.to_timedelta('1h')]
samples_sedentary3_1h = [samples_sedentary3[i] for i in range(len(longestContTS_sedentary3)) if longestContTS_sedentary3[i].index[-1] - longestContTS_sedentary3[i].index[0] >= pd.to_timedelta('1h')]
longestContTS_sleep3_5h = [longestContTS_sleep3[i] for i in range(len(longestContTS_sleep3)) if longestContTS_sleep3[i].index[-1] - longestContTS_sleep3[i].index[0] >= pd.to_timedelta('5h')]
samples_sleep3_5h = [samples_sleep3[i] for i in range(len(longestContTS_sleep3)) if longestContTS_sleep3[i].index[-1] - longestContTS_sleep3[i].index[0] >= pd.to_timedelta('5h')]

longestContTS_active3_first20min = [longestContTS_active3_20min[i].loc[longestContTS_active3_20min[i].index[0:21]] for i in range(len(longestContTS_active3_20min))]
longestContTS_sedentary3_first1h = [longestContTS_sedentary3_1h[i].loc[longestContTS_sedentary3_1h[i].index[0:61]] for i in range(len(longestContTS_sedentary3_1h))]
longestContTS_sleep3_first5h = [longestContTS_sleep3_5h[i].loc[longestContTS_sleep3_5h[i].index[0:301]] for i in range(len(longestContTS_sleep3_5h))]

col_names = ['Research.ID'] + c22_names + ['starttime', 'endtime']

feature_matrix_active = pd.DataFrame(columns = c22_names)
for i in range(len(longestContTS_active3_first20min)):
    ts = longestContTS_active3_first20min[i]
    sample = samples_active3_20min[i]
    starttime = ts.index[0]
    endtime = ts.index[-1]
    c22 = catch22_all(ts['HeartRate'])['values']
    row = [sample] + c22 + [starttime] + [endtime]
    row = pd.DataFrame([row], columns=col_names)
    feature_matrix_active = feature_matrix_active.append(row, ignore_index = True)

feature_matrix_sedentary = pd.DataFrame(columns = c22_names)
for i in range(len(longestContTS_sedentary3_first1h)):
    ts = longestContTS_sedentary3_first1h[i]
    sample = samples_sedentary3_1h[i]
    starttime = ts.index[0]
    endtime = ts.index[-1]
    c22 = catch22_all(ts['HeartRate'])['values']
    row = [sample] + c22 + [starttime] + [endtime]
    row = pd.DataFrame([row], columns=col_names)
    feature_matrix_sedentary = feature_matrix_sedentary.append(row, ignore_index = True)

feature_matrix_sleep = pd.DataFrame(columns = c22_names)
for i in range(len(longestContTS_sleep3_first5h)):
    ts = longestContTS_sleep3_first5h[i]
    sample = samples_sleep3_5h[i]
    starttime = ts.index[0]
    endtime = ts.index[-1]
    c22 = catch22_all(ts['HeartRate'])['values']
    row = [sample] + c22 + [starttime] + [endtime]
    row = pd.DataFrame([row], columns=col_names)
    feature_matrix_sleep = feature_matrix_sleep.append(row, ignore_index = True)

#save feature matrices in csv form
feature_matrix_active.to_csv('feature_matrix_active_3Jun2021.csv', index=False)
feature_matrix_sedentary.to_csv('feature_matrix_sedentary_3Jun2021.csv', index=False)
feature_matrix_sleep.to_csv('feature_matrix_sleep_3Jun2021.csv', index=False)

#save to pickle object
import pickle
with open('ts_active.pkl', 'wb') as f:
    pickle.dump((longestContTS_active3_first20min, samples_active3_20min), f)

with open('ts_sedentary.pkl', 'wb') as f:
    pickle.dump((longestContTS_sedentary3_first1h, samples_sedentary3_1h), f)

with open('ts_sleep.pkl', 'wb') as f:
    pickle.dump((longestContTS_sleep3_first5h, samples_sleep3_5h), f)
